# Supplementary material for: Key points in pulmonary metastasectomy from colorectal carcinoma: European Society of Thoracic Surgeons survey analysis
Source: Interdiscip Cardiovasc Thorac Surg. 2023 Jan 23;36(2):ivad017. doi: 10.1093/icvts/ivad017 (PMC9932001; doi:10.1093/icvts/ivad017)
Supplement: ivad017_Supplementary_Data [file ivad017_supplementary_data.zip]

Archive with 1 entries (1 files):
- ICVTS_imm.png
